# Supplementary material for: Genome-Wide Landscapes of Human Local Adaptation in Asia
Source: PLoS One. 2013 Jan 22;8(1):e54224. doi: 10.1371/journal.pone.0054224 (PMC3551950; doi:10.1371/journal.pone.0054224)
Supplement: Table S2 — Selection candidates detected by XP-CLR approach. (XLSX) [file pone.0054224.s004.xlsx]

## Sheet: Sheet1
Table S2 Selection candidates detected by XP-CLR approach
Group Pair Name	Gene Name	Chromosome	Start	End	No.SNP	Max XP-CLR Score	Average XP-CLR Score
SouthernChinese&Thai2_Han	USP44	12	95910888	95945263	1	77.8235	77.8235
	FGD6	12	95479318	95531454	18	100.579	89.6268
	NR2C1	12	95424185	95467404	2	100.579	89.6268
	DKFZp761C241	12	95625187	95663964	2	100.579	90.6396
	VEZT	12	95668517	95696566	2	100.579	90.6396
	NTN4	12	96051583	96184930	4	77.8235	77.8235
	FKBP3	14	45584802	45604009	1	79.2252	79.2252
	FANCM	14	45644273	45670092	2	92.506	85.3679
	KIAA1903	14	45695945	45722605	2	92.506	86.282
	C14orf106	14	45672393	45722605	3	92.506	86.282
	FLJ38668	2	109124004	109150675	1	77.229	77.229
	LIMS1	2	109271267	109300887	1	77.229	77.229
	SULT1C3	2	108863650	108881806	2	77.229	77.229
	EphB1	3	134514259	134851891	1	90.4992	85.875
	EPHB1	3	134786373	134979305	1	90.4992	85.875
	ANAPC13	3	134196546	134204863	1	99.5005	90.8334
	DKFZp566D193	3	134196546	134204865	1	99.5005	90.8334
	CEP63	3	134267903	134272391	2	99.5005	90.8334
	AB209077	3	134070693	134075403	5	99.5005	91.2955
	AMOTL2	3	134074189	134094259	5	99.5005	91.2955
	HTT	4	3076407	3245686	7	78.008	77.9402
	AK304427	8	72755357	72965282	1	107.679	95.5929
	BC094782	8	72756310	72965282	1	107.679	95.5929
	AK309726	8	73142632	73392102	14	107.679	95.5337
	TRPA1	8	72933486	72987819	4	107.679	95.5929
SouthernChinese&Thai2_SouthernChinese&Thai1	MDM1	12	68718786	68726161	1	69.6047	56.1629
	AK124066	12	68383224	68415107	2	69.6047	56.1629
	NCRMS	12	97887668	97958793	3	34.0296	33.6942
	IL26	12	68595128	68619571	3	69.6047	56.1629
	BC024008	12	98123826	98150295	4	34.0296	33.8691
	AK098641	12	98107189	98147376	5	34.0296	33.8342
	IFNG	12	68548549	68553521	6	69.6047	56.1629
	BMP2	20	6748744	6760910	1	35.5703	35.4828
	HLA-DOB	6	4212674	4215758	1	41.0704	38.8558
	TAP2	6	4224129	4237318	1	41.0704	38.8558
	AK057104	6	4293227	4302272	3	40.5859	38.2305
	HLA-DRA	6	3754310	3759491	3	41.0704	38.8558
	HLA-DRB6	6	32520489	32527779	3	41.0704	38.8558
	HLA-DRB1	6	3979072	3993101	5	41.0704	38.8558
	HLA-DRB5	6	32485162	32557562	5	41.0704	38.8558
SouthernChinese&Thai2_Indian	AK054845	13	22615113	22850657	3	99.7537	99.4469
	BC035104	13	22784423	22850657	3	99.7537	99.4469
	ETFA	15	76522844	76603810	1	149.086	140.237
	SCAPER	15	77057301	77197744	14	169.914	139.282
	MELK	9	36572904	36677678	1	102.947	101.671
	MELKv2	9	36572904	36677678	1	102.947	101.671
	MELKv3	9	36572904	36677678	1	102.947	101.671
	PAX5	9	37002644	37026572	6	102.947	101.671
SouthernChinese&Thai2_Indonesian	TRIM10	6	1450171	1459159	1	42.3139	40.9007
	TRIM40	6	1434969	1446965	1	42.3139	40.9007
	SNORD32B	6	853055	853131	1	43.3213	41.5084
	AK097625	6	1198411	1226587	1	43.5094	41.3528
	BC035647	6	1225316	1228718	1	43.5094	41.3528
	HCG4P6	6	1223622	1224684	1	43.5094	41.3528
	HLA-A	6	1303544	1307059	1	43.5094	41.3528
	HLA-G2.2	6	1133164	1136133	1	43.5094	41.3528
	HLA-G3	6	1133164	1136133	1	43.5094	41.3528
	HLA-H	6	1186885	1189605	1	43.5094	41.3528
	MOG	6	965364	980700	1	43.5094	41.6041
	ZFP57	6	980723	989438	1	43.5094	41.6041
	OR2H2	6	858709	859772	1	43.5094	41.855
	C6orf173	6	126661252	126804465	1	55.1645	48.0381
	TRMT11	6	126307575	126360418	2	38.4517	38.4517
	TRIM15	6	1461434	1470918	2	42.3139	40.8463
	AK097713	6	837733	841881	2	43.3213	42.4853
	GABBR1	6	873029	903954	2	43.5094	41.7684
	RSPO3	6	127440047	127518910	2	49.0859	46.3768
	HLA-G	6	1132307	1136465	3	43.5094	41.3528
	AK127472	6	126698800	127440994	8	55.1645	46.7013
SouthernChinese&Thai2_Japanese&Korean	hCG_1818547	10	65224988	65226320	1	69.7184	66.384
	JMJD1C	10	65139713	65225722	2	69.7184	66.183
	REEP3	10	65281122	65381971	3	69.7184	66.384
	BC035084	13	32598197	32605776	1	70.0413	68.6103
	FRY	13	32835752	32870775	1	70.0413	68.6103
	RXFP2	13	32313678	32377008	2	70.0413	68.6103
	DKFZp666K117	13	32524331	32527563	4	70.0413	68.6103
	EEF1DP3	13	32420919	32533720	5	70.0413	68.6103
	MYLK3	16	46736195	46797158	1	60.4982	60.0757
	ORC6L	16	46723557	46732305	2	60.4982	60.0757
	VPS35	16	46693590	46723144	2	60.4982	60.0757
SouthernChinese&Thai2_MalaysianNegrito	TMTC2	12	83080933	83528063	17	34.3206	33.2503
	NTF3	12	5603297	5604463	4	34.7588	33.0921
	ANO2	12	5671816	6055398	4	34.7588	33.139
	LY86	6	6588933	6655216	1	38.1641	37.1787
	LOC285780	6	6360823	6623059	15	38.1641	37.128
	DLC1	8	13162117	13372429	5	33.8475	33.8475
SouthernChinese&Thai2_PhilippineNegrito	LRRC41	1	46750676	46769038	1	195.55	154.098
	UQCRH	1	46769379	46782445	1	195.55	154.098
	hMAST205	1	46330049	46472067	2	195.55	141.796
	KIAA0807	1	46471912	46501793	2	195.55	141.796
	PIK3R3	1	46505812	46642160	2	195.55	141.796
	MAST2	1	46269284	46501797	3	195.55	140.601
	CDH4	20	60174833	60512299	4	180.05	121.508
	AX747250	6	1080163	1105181	1	495.806	330.696
	FOXQ1	6	1312674	1314992	2	495.806	330.696
	LOC285768	6	961241	1101567	2	495.806	332.968
SouthernChinese&Thai2_SoutheastAsian	AK055550	20	22656709	22665514	1	79.3435	76.3017
	C20orf56	20	22541193	22559280	1	79.3435	76.3017
	CR618492	20	22897185	22954840	3	79.3435	76.3196
	ZNF74	22	20748479	20762751	1	92.3724	81.4657
	AK302783	22	20326398	20350461	1	92.3724	82.713
	DGCR6L	22	20302046	20307608	2	92.0537	82.4717
	KLHL22	22	20812076	20850122	5	92.3724	80.0657
	TBC1D5	3	17226068	17448110	11	76.9991	75.8419
	BC035826	3	18004063	18310408	2	76.2861	76.2861
	GRIK2	6	101846904	102517957	22	74.3545	74.3545
	DKFZp762E1710	6	101295880	101329224	8	78.7678	76.1797
	ASCC3	6	101304179	101329224	9	78.7678	76.1625
Han_SouthernChinese&Thai1	DKFZp686I1251	10	92922774	92987716	1	24.1989	24.1989
	HTR7	10	92500577	92617671	2	24.1989	24.1989
	PCGF5	10	92980368	93044020	6	24.1989	24.1989
	GUCY1A2	11	106557909	106889171	9	26.3019	24.2255
	MDM1	12	68718786	68726161	1	60.8129	44.5794
	AK124066	12	68383224	68415107	2	60.8129	44.5794
	IL26	12	68595128	68619571	3	60.8129	44.5794
	IFNG	12	68548549	68553521	6	60.8129	44.5794
	TDRD3	13	61008182	61148012	7	27.5433	25.7378
	CARD11	7	2945768	3083579	1	29.3751	25.9171
	GNA12	7	2767742	2883959	2	29.3751	24.7907
	AMZ1	7	2742109	2755069	6	29.3751	24.7907
	KIAA1950	7	2727835	2755069	6	29.3751	24.7907
Han_Indian	LRRC8D	1	90287479	90401987	1	97.3067	94.1254
	ETFA	15	76522844	76603810	1	126.176	117.14
	SCAPER	15	77057301	77197744	14	131.789	104.883
Han_Indonesian	FLJ38668	2	109124004	109150675	1	43.3889	43.3889
	LIMS1	2	109271267	109300887	1	43.3889	43.3889
	SULT1C3	2	108863650	108881806	2	43.3889	42.3068
	TRIM10	6	1450171	1459159	1	58.5702	46.5967
	TRIM40	6	1434969	1446965	1	58.5702	46.5967
	6M1-18	6	735950	765382	1	64.9578	58.7023
	OR2H1	6	766763	772631	1	64.9578	58.7023
	AK097625	6	1198411	1226587	1	70.078	50.9706
	BC035647	6	1225316	1228718	1	70.078	50.9706
	HCG4P6	6	1223622	1224684	1	70.078	50.9706
	HLA-A	6	1303544	1307059	1	70.078	50.9706
	HLA-G2.2	6	1133164	1136133	1	70.078	50.9706
	HLA-G3	6	1133164	1136133	1	70.078	50.9706
	HLA-H	6	1186885	1189605	1	70.078	50.9706
	MOG	6	965364	980700	1	70.078	52.5248
	ZFP57	6	980723	989438	1	70.078	52.5248
	OR2H2	6	858709	859772	1	70.078	54.6591
	SNORD32B	6	853055	853131	1	70.078	56.7941
	TRIM15	6	1461434	1470918	2	58.5702	46.7565
	GABBR1	6	873029	903954	2	70.078	55.2645
	AK097713	6	837733	841881	2	70.078	59.4244
	HLA-G	6	1132307	1136465	3	70.078	50.9706
Han_Japanese&Korean	OR4C6	11	55425743	55434158	1	82.0977	79.7915
	AKAP3	12	4724676	4754358	1	76.0295	76.0295
	NDUFA9	12	4768191	4796397	1	76.0295	76.0295
	DYRK4	12	4714079	4723040	1	80.8094	77.7221
	C12orf5	12	4430358	4469188	1	83.0199	79.5523
	FGF6	12	4543307	4554780	2	83.0199	79.5523
	RAD51AP1	12	4659680	4669212	2	83.0199	79.5523
	LOC338758	12	90102731	90105728	2	83.4045	80.4235
	TUWD12	12	89813500	89919777	3	82.9376	80.2728
	WDR51B	12	89813500	89919777	3	82.9376	80.2728
	C12orf4	12	4596910	4647637	3	83.0199	79.5523
	ATP2B1	12	89981827	90049844	3	83.4045	80.3529
Han_MalaysianNegrito	AK092135	11	56615953	56645554	1	51.4502	47.3937
	AK096987	11	56615953	56645554	1	51.4502	47.3937
	OR5AR1	11	56431161	56432092	1	55.268	48.5631
	OR5M10	11	56344249	56345197	1	55.268	48.6824
	OR5M11	11	56309816	56310733	1	55.268	48.6824
	OR5M9	11	56229946	56230877	1	55.268	48.6824
	OR5R1	11	56184735	56185708	1	55.268	48.6824
	OR8J1	11	56127722	56128671	1	55.268	48.8689
	OR8U8	11	56143099	56508560	17	55.268	48.6104
	OR5AK2	11	56756388	56757316	2	48.6836	47.1116
	OR9G9	11	56467863	56468779	4	55.268	48.5631
	TMTC2	12	83080933	83528063	17	44.7543	43.4927
	EFHB	3	19920967	19988501	1	44.3526	43.9295
	KCNH8	3	19431972	19492896	5	45.4335	44.3833
Han_PhilippineNegrito	LRRC41	1	46750676	46769038	1	188.855	154.92
	UQCRH	1	46769379	46782445	1	188.855	154.92
	hMAST205	1	46330049	46472067	2	188.855	143.877
	KIAA0807	1	46471912	46501793	2	188.855	143.877
	PIK3R3	1	46505812	46642160	2	188.855	143.877
	MAST2	1	46269284	46501797	3	188.855	143.014
	CDH4	20	60174833	60512299	4	161.774	117.62
	AX747250	6	1080163	1105181	1	462.578	308.67
	FOXQ1	6	1312674	1314992	2	462.578	308.67
	LOC285768	6	961241	1101567	2	462.578	319.816
Han_SoutheastAsian	ADK	10	76285000	76469059	7	56.9781	56.4856
	C12orf40	12	40019971	40302102	19	57.7608	57.0854
	SLC2A13	12	40343294	40499661	22	57.7608	57.0854
	Hmit	12	40223325	40265763	7	57.7608	57.0854
	NOVA1	14	26939324	27066960	4	67.4735	60.4523
SouthernChinese&Thai1_Indian	SCAPER	15	77057301	77197744	14	84.1211	80.6852
	ETFA	15	76522844	76603810	1	84.1211	82.3495
	PLSCR4	3	145910125	145968966	1	79.0888	76.9534
	PLOD2	3	145787227	145879282	3	79.0888	76.9534
	SLC39A7	6	4627347	4629529	10	88.8381	80.0879
	RXRB	6	4618680	4625946	11	88.8381	80.0879
	BRD2	6	4420565	4430059	1	81.3643	77.6722
	DKFZp313H139	6	4420565	4430059	1	81.3643	77.6722
	COL11A2	6	4634388	4637414	1	88.8381	80.0879
	HLA-DPA1	6	4517299	4529048	1	88.8381	80.0879
	HLA-DPB1	6	4524263	4535480	1	88.8381	80.0879
	VPS52	6	4715663	4719941	1	88.8381	80.0879
	HLA-DOA	6	4455497	4458104	1	88.8381	80.1281
	DM004474	6	4632931	4633041	9	88.8381	80.0879
	HSD17B8	6	4629734	4631927	9	88.8381	80.0879
	RING1	6	4634656	4637818	9	88.8381	80.0879
SouthernChinese&Thai1_Indonesian	AK057834	10	116361040	116528019	1	31.0114	31.0114
	FAM160B1	10	116581502	116659585	2	31.0114	30.8597
	NCRNA00158	21	26758133	26804013	4	34.3949	33.4488
	EFHB	3	19920967	19988501	1	35.8648	34.1742
	KCNH8	3	19431972	19492896	6	47.1497	38.6037
	OR12D3	6	681846	683714	1	37.432	34.6481
	6M1-18	6	735950	765382	1	40.0151	35.3012
	OR2H1	6	766763	772631	1	40.0151	35.3012
	MOG	6	965364	980700	1	40.0151	35.9397
	OR2H2	6	858709	859772	1	40.0151	35.9397
	SNORD32B	6	853055	853131	1	40.0151	35.9397
	ZFP57	6	980723	989438	1	40.0151	35.9397
	HLA-G2.2	6	1133164	1136133	1	40.0151	36.0498
	HLA-G3	6	1133164	1136133	1	40.0151	36.0498
	HLA-H	6	1186885	1189605	1	40.0151	36.9634
	AK097625	6	1198411	1226587	1	40.0151	37.5328
	BC035647	6	1225316	1228718	1	40.0151	37.5328
	HCG4P6	6	1223622	1224684	1	40.0151	37.5328
	HLA-A	6	1303544	1307059	1	40.0151	37.5328
	AK097713	6	837733	841881	2	40.0151	35.9397
	GABBR1	6	873029	903954	2	40.0151	35.9397
	HLA-G	6	1132307	1136465	3	40.0151	36.5397
SouthernChinese&Thai1_Japanese&Korean	KIAA1839	1	104118062	104153092	1	32.4313	31.4682
	DYRK2	12	68042511	68056443	1	27.2692	27.1374
	AK055974	12	67913861	67960906	2	27.2692	27.1374
	AK124066	12	68383224	68415107	2	27.2692	27.1374
	BC035381	12	68102828	68123221	2	27.2692	27.1374
	AMY1A	1	104292278	104301310	2	32.4313	30.7143
	AMY1B	1	104292439	104301310	2	32.4313	30.7143
	CLYBL	13	100258935	100544823	11	46.52	36.1021
	ZIC2	13	100634318	100639018	1	46.52	35.8961
	ZIC5	13	100615274	100624178	2	46.52	35.8961
	PCCA	13	100953713	101182686	3	31.7224	30.1317
	TM9SF2	13	100153727	100215276	3	40.343	37.9708
	SMAD2	18	45371282	45457515	1	27.1702	27.1702
	BC040860	18	44812094	45120916	3	27.2017	27.0556
	CYB5R4	6	84569369	84670144	2	28.0027	28.0027
	RNF182	6	13925463	13980233	2	31.2747	28.7351
	DL262778	6	54639170	54639195	3	27.0244	26.9976
	NOX3	6	155716502	155777037	3	29.6739	28.7098
	CD83	6	14117864	14137146	3	31.2747	28.7351
	FAM83B	6	54711568	54806817	6	27.0244	27.0036
	KIAA1009	6	84884445	84937335	8	28.0027	28.0027
SouthernChinese&Thai1_MalaysianNegrito	TMTC2	12	83080933	83528063	17	32.0473	30.9533
	CARD11	7	2945768	3083579	1	33.0296	32.4161
	GNA12	7	2767742	2883959	2	33.0296	31.5458
	AMZ1	7	2742109	2755069	6	33.0296	31.5458
	KIAA1950	7	2727835	2755069	6	33.0296	31.5458
	XKR4	8	56015016	56438708	8	32.5212	31.7422
SouthernChinese&Thai1_PhilippineNegrito	LRRC41	1	46750676	46769038	1	144.415	118.066
	UQCRH	1	46769379	46782445	1	144.415	118.066
	hMAST205	1	46330049	46472067	2	144.415	115.799
	KIAA0807	1	46471912	46501793	2	144.415	115.799
	PIK3R3	1	46505812	46642160	2	144.415	115.799
	MAST2	1	46269284	46501797	3	144.415	116.019
	CDH4	20	60174833	60512299	4	99.518	88.677
	AX747250	6	1080163	1105181	1	265.683	201.387
	FOXQ1	6	1312674	1314992	2	265.683	201.387
	LOC285768	6	961241	1101567	2	265.683	206.766
SouthernChinese&Thai1_SoutheastAsian	CNTN5	11	98891870	100227472	17	32.941	32.941
	BC037304	1	84543635	84546350	1	32.0525	32.0525
	AK097722	1	84267442	84326229	1	49.5153	42.9401
	TTLL7	1	84335383	84464833	2	49.5153	42.9401
	DPE2	14	50110277	50154935	1	34.733	32.8209
	POLE2	14	50110277	50154935	1	34.733	32.8209
	SDCCAG1	14	50286813	50319539	1	34.733	32.8209
	PRKACB	1	14208061	14218221	6	32.0525	32.0525
	BC036594	1	84041473	84326679	9	49.5153	43.3589
	SI	3	164696686	164796282	3	36.7107	36.0758
	CARD11	7	2945768	3083579	1	31.6777	31.6777
	GNA12	7	2767742	2883959	2	31.8073	31.563
	KIAA1950	7	2727835	2755069	6	31.8073	31.563
	AMZ1	7	2742109	2755069	6	31.8073	31.563
Indian_Indonesian	GPX7	1	53068042	53074722	1	64.2256	60.764
	CC2D1B	1	52816266	52831864	1	64.2256	61.3403
	ZFYVE9	1	52608045	52812357	1	64.2256	61.3403
	ZYG11A	1	53308182	53360247	2	64.0941	60.2444
	ZYG11B	1	53262405	53293011	5	64.2256	60.5575
	C16orf52	16	22018958	22087698	1	57.1349	57.1349
	C16orf65	16	21995485	22012428	1	57.1349	57.1349
	DKFZp547E087	16	22448328	22503540	1	57.1349	57.1349
	NR_024104	16	22019529	22098852	1	57.1349	57.1349
	UQCRC2	16	21964608	21994666	1	57.1349	57.1349
	VWA3A	16	22155567	22168280	1	57.1349	57.1349
	BAI3	6	69942297	70099402	20	59.902	59.0284
	BAI	6	69944923	70050148	3	59.902	59.0284
	C8orf12	8	11251632	11296166	1	58.6348	58.4792
	CR749668	8	11177525	11182938	1	58.6348	58.4792
	FAM167A	8	11278972	11324276	2	58.6348	58.4792
	MTMR9	8	11142654	11185652	2	58.6348	58.4792
	XKR6	8	10753656	11058875	8	58.6348	58.4792
Indian_Japanese&Korean	KC6	18	39060237	39100561	1	125.503	117.519
Indian_MalaysianNegrito	AGBL4	1	48998526	50489626	17	111.509	78.722
	BEND5	1	49193541	49242547	2	93.2344	76.439
	ELAVL4	1	50575287	50667540	4	111.509	94.7333
	SPATA6	1	48862818	48937845	5	93.2344	75.2355
Indian_PhilippineNegrito	DKFZp779K0112	16	21890599	21902953	1	114.919	114.144
	LOC23117	16	30234297	30235813	1	114.919	114.144
	NPIPL3	16	30234350	30257122	1	114.919	114.144
	C16orf52	16	22018958	22087698	1	118.912	108.069
	NR_024104	16	22019529	22098852	1	118.912	108.069
	VWA3A	16	22155567	22168280	1	118.912	108.069
	C16orf65	16	21995485	22012428	1	118.912	109.99
	UQCRC2	16	21964608	21994666	1	118.912	109.99
	DKFZp547E087	16	22448328	22503540	1	118.912	111.646
	AX747250	6	1080163	1105181	1	182.911	128.323
	FOXQ1	6	1312674	1314992	2	182.911	128.323
	LOC285768	6	961241	1101567	2	182.911	131.623
	PINX1	8	10622883	10697299	1	110.928	104.316
	SOX7	8	10581278	10697299	1	110.928	104.316
	CR749668	8	11177525	11182938	1	136.146	121.135
	MTMR9	8	11142654	11185652	2	137.121	122.629
	XKR6	8	10753656	11058875	8	137.121	119.789
Indian_SoutheastAsian	FABP9	8	82370618	82373758	1	42.6965	39.9257
	SNX16	8	82711819	82754521	1	61.9697	47.0392
Indonesian_Japanese&Korean	C6orf173	6	126661252	126804465	1	291.501	275.839
	TRMT11	6	126307575	126360418	2	290.277	276.07
	RSPO3	6	127440047	127518910	2	296.015	286.014
	AK127472	6	126698800	127440994	8	296.015	280.708
Indonesian_MalaysianNegrito	KIF18A	11	28042162	28129746	1	45.5477	45.3541
	EF565102	11	27645540	27656128	3	46.4458	46.4458
	BDNF	11	27676443	27743605	8	46.4458	46.0819
	SAMD3	6	130465462	130686570	1	47.021	47.021
	TMEM200A	6	130758261	130764208	4	52.7416	50.4073
Indonesian_PhilippineNegrito	GBP2	1	89571842	89616258	1	152.621	139.116
	LRRC41	1	46750676	46769038	1	153.253	128.879
	UQCRH	1	46769379	46782445	1	153.253	128.879
	GBP7	1	89597433	89641723	2	152.621	139.116
	hMAST205	1	46330049	46472067	2	153.253	128.879
	KIAA0807	1	46471912	46501793	2	153.253	128.879
	PIK3R3	1	46505812	46642160	2	153.253	128.879
	MAST2	1	46269284	46501797	3	153.253	128.168
	LRRC8B	1	90024269	90063418	4	152.621	118.411
	GBP5	1	89724635	89738544	4	152.621	139.116
	GBP6	1	89829435	89853719	5	152.621	118.411
	CDH4	20	60174833	60512299	4	150.253	143.486
	AX747250	6	1080163	1105181	1	404.381	326.609
	FOXQ1	6	1312674	1314992	2	404.381	326.609
	LOC285768	6	961241	1101567	2	404.381	331.24
Indonesian_SoutheastAsian	DLGAP1	18	3708345	3880140	10	49.8356	49.7876
	BC040718	18	3983117	4248697	6	49.8356	49.7876
	SAMD3	6	130465462	130686570	1	69.053	66.5521
	TMEM200A	6	130758261	130764208	4	76.1264	65.9222
Japanese&Korean_MalaysianNegrito	OR5M11	11	56309816	56310733	1	73.3077	64.9057
	OR5M9	11	56229946	56230877	1	73.3077	64.9057
	OR5R1	11	56184735	56185708	1	73.3077	64.9057
	OR8J1	11	56127722	56128671	1	73.3077	65.549
	AK092135	11	56615953	56645554	1	74.1461	63.8117
	AK096987	11	56615953	56645554	1	74.1461	63.8117
	OR5AR1	11	56431161	56432092	1	74.1461	64.9709
	OR5M10	11	56344249	56345197	1	74.1461	65.3527
	OR8U8	11	56143099	56508560	17	74.1461	64.9722
	OR5AK2	11	56756388	56757316	2	74.1461	65.1988
	OR9G9	11	56467863	56468779	4	74.1461	64.9709
	FRMD5	15	44165730	44487429	10	59.7156	56.5725
	CASC4	15	44580928	44707958	1	55.2658	55.2117
	UNQ2573	15	44580928	44641098	1	55.2658	55.2117
	WDR76	15	44119207	44159210	1	59.7156	56.6098
	BC062349	15	44068695	44070148	2	59.7156	57.0633
	CKMT1A	15	43986057	43988917	2	59.7156	57.2686
	CKMT1B	15	43986057	43991419	2	59.7156	57.2686
	LOC728758	15	44168023	44170369	3	59.7156	56.6098
	ELL3	15	44064814	44091335	3	59.7156	57.0633
	PDIA3	15	44038634	44064803	3	59.7156	57.0633
	STRC	15	44006786	44010016	4	59.7156	57.2738
	CATSPER2	15	43939491	43959900	4	59.7156	57.2778
	HISPPD2A	15	43964875	43982247	4	59.7156	57.3656
	TXK	4	48091495	48136273	1	63.3752	58.7179
	NIPAL1	4	48018790	48039078	2	63.3752	58.7179
	TEC	4	48137800	48271814	3	55.039	55.039
	HOZFP	4	47849259	47880721	3	63.3752	58.7179
	NFXL1	4	47849259	47916680	3	63.3752	58.7179
	CORIN	4	47681558	47840059	3	63.3752	58.978
	BC041434	4	47916243	47992754	4	63.3752	58.7179
	CNGA1	4	47945197	48018610	4	63.3752	58.7179
Japanese&Korean_PhilippineNegrito	LRRC41	1	46750676	46769038	1	145.628	127.202
	UQCRH	1	46769379	46782445	1	145.628	127.202
	hMAST205	1	46330049	46472067	2	145.628	127.202
	KIAA0807	1	46471912	46501793	2	145.628	127.202
	PIK3R3	1	46505812	46642160	2	145.628	127.202
	MAST2	1	46269284	46501797	3	145.628	126.184
	CDH4	20	60174833	60512299	4	151.853	115.602
	ANKRD28	3	15726732	15838146	1	96.9314	92.547
	COLQ	3	15529712	15643130	1	96.9314	92.547
	KIAA0379	3	15788686	15798098	1	96.9314	92.547
	DIVA	3	15216269	15222478	1	96.9314	93.2357
	CAPN7	3	15247732	15294422	2	96.9314	92.9665
	AX747250	6	1080163	1105181	1	418.122	260.097
	FOXQ1	6	1312674	1314992	2	418.122	260.097
	LOC285768	6	961241	1101567	2	418.122	271.379
Japanese&Korean_SoutheastAsian	MS4A10	11	60552820	60568778	1	45.4424	44.5543
	MS4A8B	11	60467046	60483282	1	45.4424	44.5543
	ZP1	11	60637984	60643163	1	45.4424	44.5543
	C11orf64	11	60383223	60454619	2	45.4424	44.5543
	ANO6	12	45686465	45826130	1	42.0832	42.0832
	DKFZp686G052	12	46230523	46236017	1	45.7313	43.9072
	ARID2	12	46243818	46301819	2	45.7313	43.9072
	BC053951	12	46051607	46053433	2	45.7313	43.9072
	TLE3	15	70340542	70390256	1	43.5804	42.7176
	AK097902	15	69884467	69905229	1	44.1626	43.4629
	BC104435	15	69755445	69857866	1	44.1626	43.4629
	LOC145837	15	69854058	69863779	1	44.1626	43.4629
	KIF23	15	69715238	69740759	2	44.1626	43.4629
	PAQR5	15	69606741	69699976	3	44.1626	43.4629
	B3GALT5	21	41029253	41034815	1	43.4686	43.4686
	C21orf88	21	40977536	40984749	1	43.4686	43.4686
	DSCAM	21	41384342	42219039	1	43.4686	43.4686
	PCP4	21	41239346	41301320	6	43.4686	43.4686
	GPR63	6	97245888	97285353	1	70.5715	58.5561
	FUT9	6	96463844	96663487	20	72.3979	55.7143
	KIAA1900	6	97458075	97588630	5	70.5715	55.8427
	KLHL32	6	97372495	97588630	5	70.5715	56.9887
MalaysianNegrito_PhilippineNegrito	LRRC41	1	46750676	46769038	1	100.822	95.9918
	UQCRH	1	46769379	46782445	1	100.822	95.9918
	hMAST205	1	46330049	46472067	2	100.822	95.9918
	KIAA0807	1	46471912	46501793	2	100.822	95.9918
	PIK3R3	1	46505812	46642160	2	100.822	95.9918
	MAST2	1	46269284	46501797	3	100.822	95.8084
	AX747250	6	1080163	1105181	1	241.11	202.247
	COL12A1	6	75794042	75915623	2	122.338	105.708
	LOC285768	6	961241	1101567	2	241.11	198.28
	FOXQ1	6	1312674	1314992	2	241.11	202.247
	TMEM30A	6	75962637	75994632	4	122.338	105.708
	COX7A2	6	75947502	75953525	5	122.338	105.708
	FILIP1	6	76017801	76203496	5	122.338	105.708
MalaysianNegrito_SoutheastAsian	UBA6	4	68528204	68566889	10	98.1144	94.9973
	BC045560	4	68608242	68609312	1	98.1144	94.2223
	GNRHR	4	68603105	68621804	2	98.1144	94.2223
	STAP1	4	68424445	68473053	2	98.1144	96.1199
	mop-4	4	68500146	68515406	3	98.1144	95.5895
	LOC550112	4	68566995	68946667	8	98.1144	94.5198
	Nbla00761	6	73076484	73112507	2	129.599	108.981
	RIMS1	6	72962463	73112507	2	129.599	108.981
	KCNQ5	6	73331570	73908571	4	130.968	111.133
PhilippineNegrito_SoutheastAsian	LRRC41	1	46750676	46769038	1	101.206	85.6373
	UQCRH	1	46769379	46782445	1	101.206	85.6373
	STX5	11	62574369	62599560	1	64.7987	63.7663
	STX5A	11	62574369	62599560	1	64.7987	63.7663
	TAF6L	11	62538874	62554811	1	64.7987	63.7663
	TMEM179B	11	62554873	62557871	1	64.7987	63.7663
	TMEM223	11	62557786	62559486	1	64.7987	63.7663
	ZBTB3	11	62518436	62521656	1	64.7987	63.7663
	SLC22A8	11	62760296	62783311	1	64.7987	63.8
	SNORD22	11	62620381	62620507	1	64.7987	63.8
	HMFN2567	11	62921978	63137190	2	64.1305	63.8224
	SLC22A25	11	62931295	62997124	2	64.1305	63.8224
	UST6	11	62933515	62997124	2	64.1305	63.8224
	NXF1	11	62566010	62572964	2	64.7987	63.7663
	SLC3A2	11	62648286	62656352	2	64.7987	63.8
	SNHG1	11	62619460	62623360	2	64.7987	63.8
	SNORD25	11	62623037	62623103	2	64.7987	63.8
	SNORD26	11	62622763	62622838	2	64.7987	63.8
	SNORD27	11	62622483	62622555	2	64.7987	63.8
	SNORD28	11	62622092	62622167	2	64.7987	63.8
	SNORD29	11	62621375	62621440	2	64.7987	63.8
	SNORD30	11	62621134	62621204	2	64.7987	63.8
	SNORD31	11	62620797	62620865	2	64.7987	63.8
	hMAST205	1	46330049	46472067	2	101.206	83.9209
	KIAA0807	1	46471912	46501793	2	101.206	83.9209
	PIK3R3	1	46505812	46642160	2	101.206	83.9209
	ACTRT2	1	2938045	2939465	2	63.2491	63.2491
	MAST2	1	46269284	46501797	3	101.206	83.6889
	PRDM16	1	2985743	3355183	4	63.2491	63.2491
	CAMTA1	1	7796403	7829763	9	65.1722	63.892
	AX747250	6	1080163	1105181	1	154.563	97.9904
	LOC285768	6	961241	1101567	2	154.563	103.059
	FOXQ1	6	1312674	1314992	2	154.563	97.9904
