# Supplementary material for: Genome-Wide Landscapes of Human Local Adaptation in Asia
Source: PLoS One. 2013 Jan 22;8(1):e54224. doi: 10.1371/journal.pone.0054224 (PMC3551950; doi:10.1371/journal.pone.0054224)
Supplement: Table S3 — Candidate genes overlapping with XP-CLR genes. (XLS) [file pone.0054224.s005.xls]

## Sheet: Fst_XPCLR.txt
Table S3 Candidate genes overlapping with XP-CLR genes
Group Pair Name	Fst No.genes	XP-CLR No.genes	Overlapping Number	Overlapping Percentage(overlapping number/XP-CLR No.genes)	Overlapping Genes
SouthernChinese&Thai1_SouthernChinese&Thai2	200	15	6	0.4	HLA-DRB6,HLA-DRB5,HLA-DRB1,IL26,IFNG,AK124066
SouthernChinese&Thai1_Indian	200	16	4	0.25	SCAPER,SLC39A7,RXRB,PLSCR4
SouthernChinese&Thai1_Indonesian	200	22	1	0.0454545	FAM160B1
SouthernChinese&Thai1_MalaysianNegrito	200	6	3	0.5	KIAA1950,AMZ1,XKR4
SouthernChinese&Thai1_PhilippineNegrito	200	10	2	0.2	FOXQ1,PIK3R3
SouthernChinese&Thai1_SoutheastAsian	200	14	6	0.428571	KIAA1950,AMZ1,BC036594,AK097722,TTLL7,CNTN5
SouthernChinese&Thai2_Indian	200	8	1	0.125	SCAPER
SouthernChinese&Thai2_Indonesian	200	21	5	0.238095	AK127472,C6orf173,HLA-G,HLA-G3,HLA-G2.2
SouthernChinese&Thai2_MalaysianNegrito	200	6	1	0.166667	DLC1
SouthernChinese&Thai2_PhilippineNegrito	200	10	2	0.2	FOXQ1,PIK3R3
SouthernChinese&Thai2_SoutheastAsian	200	12	2	0.166667	DKFZp762E1710,ASCC3
Han_SouthernChinese&Thai1	200	13	6	0.461538	IL26,KIAA1950,AMZ1,IFNG,GNA12,TDRD3
Han_SouthernChinese&Thai2	200	25	1	0.04	FGD6
Han_Indian	200	3	1	0.333333	SCAPER
Han_Indonesian	200	22	4	0.181818	HLA-G,HLA-G3,HLA-G2.2,TRIM10
Han_MalaysianNegrito	200	14	0	0
Han_PhilippineNegrito	200	10	2	0.2	FOXQ1,PIK3R3
Han_SoutheastAsian	200	5	0	0
Indonesian_Indian	200	18	6	0.333333	VWA3A,ZYG11B,BAI3,XKR6,MTMR9,CR749668
Indonesian_MalaysianNegrito	200	5	0	0
Indonesian_PhilippineNegrito	200	15	4	0.266667	FOXQ1,PIK3R3,GBP5,LRRC8B
Indonesian_SoutheastAsian	200	4	4	1	SAMD3,DLGAP1,BC040718,TMEM200A
Japanese&Korean_SouthernChinese&Thai1	200	21	2	0.0952381	CD83,CLYBL
Japanese&Korean_SouthernChinese&Thai2	200	11	0	0
Japanese&Korean_Han	200	12	0	0
Japanese&Korean_Indian	200	1	0	0
Japanese&Korean_Indonesian	200	4	2	0.5	AK127472,C6orf173
Japanese&Korean_MalaysianNegrito	200	32	1	0.03125	FRMD5
Japanese&Korean_PhilippineNegrito	200	15	4	0.266667	FOXQ1,PIK3R3,KIAA0379,ANKRD28
Japanese&Korean_SoutheastAsian	200	23	2	0.0869565	DSCAM,KIF23
MalaysianNegrito_Indian	200	4	2	0.5	AGBL4,BEND5
PhilippineNegrito_Indian	200	17	5	0.294118	FOXQ1,XKR6,VWA3A,MTMR9,CR749668
PhilippineNegrito_MalaysianNegrito	200	13	4	0.307692	FOXQ1,PIK3R3,TMEM30A,COX7A2
PhilippineNegrito_SoutheastAsian	200	33	5	0.151515	FOXQ1,PIK3R3,PRDM16,CAMTA1,ACTRT2
SoutheastAsian_Indian	200	2	0	0
SoutheastAsian_MalaysianNegrito	200	9	2	0.222222	KCNQ5,LOC550112
