# Supplementary material for: Genome-Wide Landscapes of Human Local Adaptation in Asia
Source: PLoS One. 2013 Jan 22;8(1):e54224. doi: 10.1371/journal.pone.0054224 (PMC3551950; doi:10.1371/journal.pone.0054224)
Supplement: Table S4 — Functional enrichment analysis. (XLSX) [file pone.0054224.s006.xlsx]

## Sheet: Disease
Table S4 Functional enrichment analysis
Group Pair	OMIM Disease	Gene Counts	Benjamini FDR corrected p	Top Gene	Max Fst	No. linked genes	Linked Genes	Linked Region
SouthernChinese&Thai1_SouthernChinese&Thai2	Genomic association analysis suggests chromosome 12 locus influencing antihypertensive response to thiazide diuretic	3	0.0282316	FRS2	0.214773	2	LYZ,YEATS4	[69742133,69784575]
Han_SouthernChinese&Thai1	Genomic association analysis suggests chromosome 12 locus influencing antihypertensive response to thiazide diuretic	3	0.0420804	LYZ	0.154872	2	LYZ,YEATS4	[69742133,69784575]
Han_PhilippineNegrito	A null mutation in human APOC3 confers a favorable plasma lipid profile and apparent cardioprotection	3	0.0425447	DSCAML1	0.33455	2	APOC3,APOA1	[116700623,116708338]
Japanese&Korean_PhilippineNegrito	Identification of ten loci associated with height highlights new biological pathways in human growth	4	0.0301052	ATXN3	0.43743	2	UQCC,GDF5	[33890382,34042568]

## Sheet: GO
	Table S4 Functional enrichment analysis
Group Pair	Gene Ontology	Gene Counts	Benjamini FDR corrected p	Top Gene	Max Fst	No. linked genes	Linked Genes	Linked Region
SouthernChinese&Thai2_Indonesian	GO:0007156~homophilic cell adhesion	22	9.36736e-15	PCDHGA12	0.260236	22	PCDHGA12, PCDHGA10, PCDHGA11, PCDHGA9, PCDHGB7, PCDHGA8, PCDHGA7, PCDHGC5, PCDHGB6, PCDHGA6, PCDHGC4, PCDHGA5, PCDHGC3, PCDHGA4, PCDHGB3, PCDHGB2, PCDHGA3, PCDHGA2, PCDHGB5, PCDHGA1, PCDHGB4, PCDHGB1	[140710251,140892546]
SouthernChinese&Thai2_Indonesian	GO:0016337~cell-cell adhesion	25	1.65001e-12	CTNND2	0.286846	22	PCDHGA12, PCDHGA10, PCDHGA11, PCDHGA9, PCDHGB7, PCDHGA8, PCDHGA7, PCDHGC5, PCDHGB6, PCDHGA6, PCDHGC4, PCDHGA5, PCDHGC3, PCDHGA4, PCDHGB3, PCDHGB2, PCDHGA3, PCDHGA2, PCDHGB5, PCDHGA1, PCDHGB4, PCDHGB1	[140710251,140892546]
SouthernChinese&Thai2_Indonesian	GO:0007155~cell adhesion	31	1.37865e-09	COL27A1	0.349685	22	PCDHGA12, PCDHGA10, PCDHGA11, PCDHGA9, PCDHGB7, PCDHGA8, PCDHGA7, PCDHGC5, PCDHGB6, PCDHGA6, PCDHGC4, PCDHGA5, PCDHGC3, PCDHGA4, PCDHGB3, PCDHGB2, PCDHGA3, PCDHGA2, PCDHGB5, PCDHGA1, PCDHGB4, PCDHGB1	[140710251,140892546]
SouthernChinese&Thai2_Indonesian	GO:0022610~biological adhesion	31	1.06884e-09	COL27A1	0.349685	22	PCDHGA12, PCDHGA10, PCDHGA11, PCDHGA9, PCDHGB7, PCDHGA8, PCDHGA7, PCDHGC5, PCDHGB6, PCDHGA6, PCDHGC4, PCDHGA5, PCDHGC3, PCDHGA4, PCDHGB3, PCDHGB2, PCDHGA3, PCDHGA2, PCDHGB5, PCDHGA1, PCDHGB4, PCDHGB1	[140710251,140892546]
Han_SouthernChinese&Thai1	GO:0007167~enzyme linked receptor protein signaling pathway	13	0.0287224	SPTBN1	0.163144	/	/	/
Han_Indonesian	GO:0007156~homophilic cell adhesion	23	8.02559e-16	PCDHGA12	0.336035	22	PCDHGA12, PCDHGA10, PCDHGA11, PCDHGA9, PCDHGB7, PCDHGA8, PCDHGA7, PCDHGC5, PCDHGB6, PCDHGA6, PCDHGC4, PCDHGA5, PCDHGC3, PCDHGA4, PCDHGB3, PCDHGB2, PCDHGA3, PCDHGA2, PCDHGB5, PCDHGA1, PCDHGB4, PCDHGB1	[140710251,140892546]
Han_Indonesian	GO:0016337~cell-cell adhesion	24	4.25604e-11	CTNNA3	0.365008	22	PCDHGA12, PCDHGA10, PCDHGA11, PCDHGA9, PCDHGB7, PCDHGA8, PCDHGA7, PCDHGC5, PCDHGB6, PCDHGA6, PCDHGC4, PCDHGA5, PCDHGC3, PCDHGA4, PCDHGB3, PCDHGB2, PCDHGA3, PCDHGA2, PCDHGB5, PCDHGA1, PCDHGB4, PCDHGB1	[140710251,140892546]
Han_Indonesian	GO:0007155~cell adhesion	29	1.18232e-07	CTNNA3	0.365008	22	PCDHGA12, PCDHGA10, PCDHGA11, PCDHGA9, PCDHGB7, PCDHGA8, PCDHGA7, PCDHGC5, PCDHGB6, PCDHGA6, PCDHGC4, PCDHGA5, PCDHGC3, PCDHGA4, PCDHGB3, PCDHGB2, PCDHGA3, PCDHGA2, PCDHGB5, PCDHGA1, PCDHGB4, PCDHGB1	[140710251,140892546]
Han_Indonesian	GO:0022610~biological adhesion	29	9.13527e-08	CTNNA3	0.365008	22	PCDHGA12, PCDHGA10, PCDHGA11, PCDHGA9, PCDHGB7, PCDHGA8, PCDHGA7, PCDHGC5, PCDHGB6, PCDHGA6, PCDHGC4, PCDHGA5, PCDHGC3, PCDHGA4, PCDHGB3, PCDHGB2, PCDHGA3, PCDHGA2, PCDHGB5, PCDHGA1, PCDHGB4, PCDHGB1	[140710251,140892546]
Indonesian_MalaysianNegrito	GO:0031424~keratinization	7	0.00118069	SPRR3	0.480108	7	SPRR2D, SPRR1A, SPRR1B, SPRR2A, SPRR2B, SPRR3, SPRR4	[152943127,153044084]
Indonesian_MalaysianNegrito	GO:0030216~keratinocyte differentiation	7	0.00756969	SPRR3	0.480108	7	SPRR2D, SPRR1A, SPRR1B, SPRR2A, SPRR2B, SPRR3, SPRR4	[152943127,153044084]
Indonesian_MalaysianNegrito	GO:0009913~epidermal cell differentiation	7	0.00834803	SPRR3	0.480108	7	SPRR2D, SPRR1A, SPRR1B, SPRR2A, SPRR2B, SPRR3, SPRR4	[152943127,153044084]
Japanese&Korean_Indonesian	GO:0007156~homophilic cell adhesion	23	7.82906e-18	PCDHGA12	0.350929	22	PCDHGA12, PCDHGA10, PCDHGA11, PCDHGA9, PCDHGB7, PCDHGA8, PCDHGA7, PCDHGC5, PCDHGB6, PCDHGA6, PCDHGC4, PCDHGA5, PCDHGC3, PCDHGA4, PCDHGB3, PCDHGB2, PCDHGA3, PCDHGA2, PCDHGB5, PCDHGA1, PCDHGB4, PCDHGB1	[140710251,140892546]
Japanese&Korean_Indonesian	GO:0016337~cell-cell adhesion	25	3.13083e-14	CTNNA3	0.408647	22	PCDHGA12, PCDHGA10, PCDHGA11, PCDHGA9, PCDHGB7, PCDHGA8, PCDHGA7, PCDHGC5, PCDHGB6, PCDHGA6, PCDHGC4, PCDHGA5, PCDHGC3, PCDHGA4, PCDHGB3, PCDHGB2, PCDHGA3, PCDHGA2, PCDHGB5, PCDHGA1, PCDHGB4, PCDHGB1	[140710251,140892546]
Japanese&Korean_Indonesian	GO:0007155~cell adhesion	30	7.2343e-11	CTNNA3	0.408647	22	PCDHGA12, PCDHGA10, PCDHGA11, PCDHGA9, PCDHGB7, PCDHGA8, PCDHGA7, PCDHGC5, PCDHGB6, PCDHGA6, PCDHGC4, PCDHGA5, PCDHGC3, PCDHGA4, PCDHGB3, PCDHGB2, PCDHGA3, PCDHGA2, PCDHGB5, PCDHGA1, PCDHGB4, PCDHGB1	[140710251,140892546]
Japanese&Korean_Indonesian	GO:0022610~biological adhesion	30	5.60888e-11	CTNNA3	0.408647	22	PCDHGA12, PCDHGA10, PCDHGA11, PCDHGA9, PCDHGB7, PCDHGA8, PCDHGA7, PCDHGC5, PCDHGB6, PCDHGA6, PCDHGC4, PCDHGA5, PCDHGC3, PCDHGA4, PCDHGB3, PCDHGB2, PCDHGA3, PCDHGA2, PCDHGB5, PCDHGA1, PCDHGB4, PCDHGB1	[140710251,140892546]

## Sheet: PANTHER & KEGG
Table S4 Functional enrichment analysis
Group Pair	PANTHER & KEGG	Gene Counts	Benjamini FDR corrected p	Top Gene	Max Fst	No. linked genes	Linked Genes	Linked Region
SouthernChinese&Thai1_SouthernChinese&Thai2	hsa05322:Systemic lupus erythematosus	10	0.000213	HLA-DRB1	0.230394	5	HIST1H4B,HIST1H3B,HIST1H2AB,HIST1H2BB,HIST1H3C	[26027124,26046096]
Han_SouthernChinese&Thai2	hsa05330:Allograft rejection	6	0.00207848	HLA-DRB1	0.201945	/	/	/
Han_SouthernChinese&Thai2	hsa05332:Graft-versus-host disease	6	0.00155199	HLA-DRB1	0.201945	/	/	/
Han_SouthernChinese&Thai2	hsa04940:Type I diabetes mellitus	6	0.00149446	HLA-DRB1	0.201945	/	/	/
Han_SouthernChinese&Thai2	hsa05320:Autoimmune thyroid disease	6	0.00288974	HLA-DRB1	0.201945	/	/	/
Han_SouthernChinese&Thai2	hsa04514:Cell adhesion molecules (CAMs)	8	0.00507124	HLA-DRB1	0.201945	/	/	/
Han_SouthernChinese&Thai2	hsa04612:Antigen processing and presentation	6	0.0185678	HLA-DRB1	0.201945	2	HLA-DOB,TAP2	[32780540,32806547]
Han_SouthernChinese&Thai2	hsa04672:Intestinal immune network for IgA production	5	0.0162434	HLA-DRB1	0.201945	/	/	/
Han_SouthernChinese&Thai2	hsa05310:Asthma	4	0.029935	HLA-DRB1	0.201945	/	/	/
Han_SouthernChinese&Thai2	hsa05416:Viral myocarditis	5	0.0485619	HLA-DRB1	0.201945	/	/	/
SouthernChinese&Thai2_Indonesian	P00012:Cadherin signaling pathway	23	1.94e-12	CTNNA3	0.286529	22	PCDHGA12, PCDHGA10, PCDHGA11, PCDHGA9, PCDHGB7, PCDHGA8, PCDHGA7, PCDHGC5, PCDHGB6, PCDHGA6, PCDHGC4, PCDHGA5, PCDHGC3, PCDHGA4, PCDHGB3, PCDHGB2, PCDHGA3, PCDHGA2, PCDHGB5, PCDHGA1, PCDHGB4, PCDHGB1	[140710251,140892546]
SouthernChinese&Thai2_Indonesian	P00057:Wnt signaling pathway	25	1.15e-08	CTNNA3	0.286529	22	PCDHGA12, PCDHGA10, PCDHGA11, PCDHGA9, PCDHGB7, PCDHGA8, PCDHGA7, PCDHGC5, PCDHGB6, PCDHGA6, PCDHGC4, PCDHGA5, PCDHGC3, PCDHGA4, PCDHGB3, PCDHGB2, PCDHGA3, PCDHGA2, PCDHGB5, PCDHGA1, PCDHGB4, PCDHGB1	[140710251,140892546]
Han_Indonesian	P00012:Cadherin signaling pathway	24	9.24e-14	CTNNA3	0.365008	22	PCDHGA12, PCDHGA10, PCDHGA11, PCDHGA9, PCDHGB7, PCDHGA8, PCDHGA7, PCDHGC5, PCDHGB6, PCDHGA6, PCDHGC4, PCDHGA5, PCDHGC3, PCDHGA4, PCDHGB3, PCDHGB2, PCDHGA3, PCDHGA2, PCDHGB5, PCDHGA1, PCDHGB4, PCDHGB1	[140710251,140892546]
Han_Indonesian	P00057:Wnt signaling pathway	24	7.03e-08	CTNNA3	0.365008	22	PCDHGA12, PCDHGA10, PCDHGA11, PCDHGA9, PCDHGB7, PCDHGA8, PCDHGA7, PCDHGC5, PCDHGB6, PCDHGA6, PCDHGC4, PCDHGA5, PCDHGC3, PCDHGA4, PCDHGB3, PCDHGB2, PCDHGA3, PCDHGA2, PCDHGB5, PCDHGA1, PCDHGB4, PCDHGB1	[140710251,140892546]
Japanese&Korean_Indonesian	P00012:Cadherin signaling pathway	24	4.13e-13	CTNNA3	0.408647	22	PCDHGA12, PCDHGA10, PCDHGA11, PCDHGA9, PCDHGB7, PCDHGA8, PCDHGA7, PCDHGC5, PCDHGB6, PCDHGA6, PCDHGC4, PCDHGA5, PCDHGC3, PCDHGA4, PCDHGB3, PCDHGB2, PCDHGA3, PCDHGA2, PCDHGB5, PCDHGA1, PCDHGB4, PCDHGB1	[140710251,140892546]
Japanese&Korean_Indonesian	P00057:Wnt signaling pathway	27	5.95e-10	HLTF	0.442562	22	PCDHGA12, PCDHGA10, PCDHGA11, PCDHGA9, PCDHGB7, PCDHGA8, PCDHGA7, PCDHGC5, PCDHGB6, PCDHGA6, PCDHGC4, PCDHGA5, PCDHGC3, PCDHGA4, PCDHGB3, PCDHGB2, PCDHGA3, PCDHGA2, PCDHGB5, PCDHGA1, PCDHGB4, PCDHGB1	[140710251,140892546]
MalaysianNegrito_Indian	P04385:Histamine H1 receptor mediated signaling pathway	6	0.00208446	PLCG2	0.553963	/	/	/
MalaysianNegrito_Indian	P05911:Angiotensin II-stimulated signaling through G proteins and beta-arrestin	6	0.00298324	ADRBK2	0.609482	/	/	/
MalaysianNegrito_Indian	P04391:Oxytocin receptor mediated signaling pathway	5	0.0402764	PLCG2	0.553963	/	/	/
MalaysianNegrito_Indian	P04394:Thyrotropin-releasing hormone receptor signaling pathway	5	0.032291	PLCG2	0.553963	/	/	/
MalaysianNegrito_Indian	P04374:5HT2 type receptor mediated signaling pathway	5	0.0408121	PLCG2	0.553963	/	/	/

## Sheet: Protein Domain
		Table S4 Functional enrichment analysis
Group Pair	Protein Domain	Gene Counts	Benjamini FDR corrected p	Top Gene	Max Fst	No. linked genes	Linked Genes	Linked Region
SouthernChinese&Thai2_Indonesian	IPR015492:Protocadherin gamma	22	1.89e-35	PCDHGA12	0.260236	22	PCDHGA12, PCDHGA10, PCDHGA11, PCDHGA9, PCDHGB7, PCDHGA8, PCDHGA7, PCDHGC5, PCDHGB6, PCDHGA6, PCDHGC4, PCDHGA5, PCDHGC3, PCDHGA4, PCDHGB3, PCDHGB2, PCDHGA3, PCDHGA2, PCDHGB5, PCDHGA1, PCDHGB4, PCDHGB1	[140710251,140892546]
SouthernChinese&Thai2_Indonesian	IPR013164:Cadherin, N-terminal	22	1.72e-22	PCDHGA12	0.260236	22	PCDHGA12, PCDHGA10, PCDHGA11, PCDHGA9, PCDHGB7, PCDHGA8, PCDHGA7, PCDHGC5, PCDHGB6, PCDHGA6, PCDHGC4, PCDHGA5, PCDHGC3, PCDHGA4, PCDHGB3, PCDHGB2, PCDHGA3, PCDHGA2, PCDHGB5, PCDHGA1, PCDHGB4, PCDHGB1	[140710251,140892546]
SouthernChinese&Thai2_Indonesian	IPR002126:Cadherin	22	2.53e-17	PCDHGA12	0.260236	22	PCDHGA12, PCDHGA10, PCDHGA11, PCDHGA9, PCDHGB7, PCDHGA8, PCDHGA7, PCDHGC5, PCDHGB6, PCDHGA6, PCDHGC4, PCDHGA5, PCDHGC3, PCDHGA4, PCDHGB3, PCDHGB2, PCDHGA3, PCDHGA2, PCDHGB5, PCDHGA1, PCDHGB4, PCDHGB1	[140710251,140892546]
Han_Indonesian	IPR015492:Protocadherin gamma	22	9.69e-35	PCDHGA12	0.336035	22	PCDHGA12, PCDHGA10, PCDHGA11, PCDHGA9, PCDHGB7, PCDHGA8, PCDHGA7, PCDHGC5, PCDHGB6, PCDHGA6, PCDHGC4, PCDHGA5, PCDHGC3, PCDHGA4, PCDHGB3, PCDHGB2, PCDHGA3, PCDHGA2, PCDHGB5, PCDHGA1, PCDHGB4, PCDHGB1	[140710251,140892546]
Han_Indonesian	IPR013164:Cadherin, N-terminal	22	8.59e-22	PCDHGA12	0.336035	22	PCDHGA12, PCDHGA10, PCDHGA11, PCDHGA9, PCDHGB7, PCDHGA8, PCDHGA7, PCDHGC5, PCDHGB6, PCDHGA6, PCDHGC4, PCDHGA5, PCDHGC3, PCDHGA4, PCDHGB3, PCDHGB2, PCDHGA3, PCDHGA2, PCDHGB5, PCDHGA1, PCDHGB4, PCDHGB1	[140710251,140892546]
Han_Indonesian	IPR002126:Cadherin	23	4.33e-18	PCDHGA12	0.336035	22	PCDHGA12, PCDHGA10, PCDHGA11, PCDHGA9, PCDHGB7, PCDHGA8, PCDHGA7, PCDHGC5, PCDHGB6, PCDHGA6, PCDHGC4, PCDHGA5, PCDHGC3, PCDHGA4, PCDHGB3, PCDHGB2, PCDHGA3, PCDHGA2, PCDHGB5, PCDHGA1, PCDHGB4, PCDHGB1	[140710251,140892546]
Indonesian_MalaysianNegrito	IPR003267:Small proline-rich	7	9.63e-06	SPRR3	0.480108	7	SPRR2D, SPRR1A, SPRR1B, SPRR2A, SPRR2B, SPRR3, SPRR4	[152943127,153044084]
Indonesian_MalaysianNegrito	IPR003302:Cornifin (SPRR)	4	0.000289	SPRR3	0.480108	4	SPRR1A, SPRR1B, SPRR3, SPRR4	[152943127,153005375]
Japanese&Korean_Han	IPR013098:Immunoglobulin I-set	8	0.0314956	ROR2	0.126426	/	/	/
Japanese&Korean_Indonesian	IPR015492:Protocadherin gamma	22	1.75e-36	PCDHGA12	0.350929	22	PCDHGA12, PCDHGA10, PCDHGA11, PCDHGA9, PCDHGB7, PCDHGA8, PCDHGA7, PCDHGC5, PCDHGB6, PCDHGA6, PCDHGC4, PCDHGA5, PCDHGC3, PCDHGA4, PCDHGB3, PCDHGB2, PCDHGA3, PCDHGA2, PCDHGB5, PCDHGA1, PCDHGB4, PCDHGB1	[140710251,140892546]
Japanese&Korean_Indonesian	IPR013164:Cadherin, N-terminal	22	1.65e-23	PCDHGA12	0.350929	22	PCDHGA12, PCDHGA10, PCDHGA11, PCDHGA9, PCDHGB7, PCDHGA8, PCDHGA7, PCDHGC5, PCDHGB6, PCDHGA6, PCDHGC4, PCDHGA5, PCDHGC3, PCDHGA4, PCDHGB3, PCDHGB2, PCDHGA3, PCDHGA2, PCDHGB5, PCDHGA1, PCDHGB4, PCDHGB1	[140710251,140892546]
Japanese&Korean_Indonesian	IPR002126:Cadherin	23	7.12e-20	PCDHGA12	0.350929	22	PCDHGA12, PCDHGA10, PCDHGA11, PCDHGA9, PCDHGB7, PCDHGA8, PCDHGA7, PCDHGC5, PCDHGB6, PCDHGA6, PCDHGC4, PCDHGA5, PCDHGC3, PCDHGA4, PCDHGB3, PCDHGB2, PCDHGA3, PCDHGA2, PCDHGB5, PCDHGA1, PCDHGB4, PCDHGB1	[140710251,140892546]
Japanese&Korean_SoutheastAsian	IPR003598:Immunoglobulin subtype 2	9	0.0400064	HMCN1	0.250131	/	/	/

## Sheet: SP_PIR_KEYWORDS
Table S4 Functional enrichment analysis
Group Pair	SP_PIR_KEYWORDS	Gene Counts	Benjamini FDR corrected p	Top Gene	Max Fst	No. linked genes	Linked Genes	Linked Region
SouthernChinese&Thai1_SouthernChinese&Thai2	glycoprotein	56	0.0322797	GALNTL6	0.264777	8	[FETUB,HRG,KNG1],[OR2H1,MAS1L],[CD70,TNFSF14,C3]	[186353757,186461741],[29426229,29455679],[6583134,6720662]
SouthernChinese&Thai1_SouthernChinese&Thai2	disulfide bond	41	0.0477458	GALNTL6	0.264777	8	[FETUB,HRG,KNG1],[ART4,MGP],[CD70,TNFSF14,C3]	[186353757,186461741],[14982244,15038828],[6583134,6720662]
SouthernChinese&Thai1_SouthernChinese&Thai2	signal	44	0.0370573	PLXNA4	0.252943	9	[FETUB,HRG,KNG1],[ART4,MGP],[TMPRSS12,METTL7A],[IFNG,IL26]	[186353757,186461741],[14982244,15038828],[51236700,51326299],[68548549,68619571]
SouthernChinese&Thai2_Indian	alternative splicing	88	0.0011247	MLKL	0.633114	/	/	/
SouthernChinese&Thai2_Indian	phosphoprotein	81	0.0190125	MLKL	0.633114	/	/	/
SouthernChinese&Thai2_Indonesian	calcium	33	8.19345e-13	CUBN	0.440171	22	PCDHGA12, PCDHGA10, PCDHGA11, PCDHGA9, PCDHGB7, PCDHGA8, PCDHGA7, PCDHGC5, PCDHGB6, PCDHGA6, PCDHGC4, PCDHGA5, PCDHGC3, PCDHGA4, PCDHGB3, PCDHGB2, PCDHGA3, PCDHGA2, PCDHGB5, PCDHGA1, PCDHGB4, PCDHGB1	[140710251,140892546]
SouthernChinese&Thai2_Indonesian	cell adhesion	25	8.30669e-13	LAMC2	0.303751	22	PCDHGA12, PCDHGA10, PCDHGA11, PCDHGA9, PCDHGB7, PCDHGA8, PCDHGA7, PCDHGC5, PCDHGB6, PCDHGA6, PCDHGC4, PCDHGA5, PCDHGC3, PCDHGA4, PCDHGB3, PCDHGB2, PCDHGA3, PCDHGA2, PCDHGB5, PCDHGA1, PCDHGB4, PCDHGB1	[140710251,140892546]
SouthernChinese&Thai2_Indonesian	cell membrane	47	1.81256e-09	RALGPS2	0.379936	28	[PCDHGA12, PCDHGA10, PCDHGA11, PCDHGA9, PCDHGB7, PCDHGA8, PCDHGA7, PCDHGC5, PCDHGB6, PCDHGA6, PCDHGC4, PCDHGA5, PCDHGC3, PCDHGA4, PCDHGB3, PCDHGB2, PCDHGA3, PCDHGA2, PCDHGB5, PCDHGA1, PCDHGB4, PCDHGB1,DIAPH1],[OR1L1,OR1L3,OR1L4,OR1L6],[OR56B4,OR52B2]	[140710251,140998622],[125423844,125513060],[6129008,6191556]
SouthernChinese&Thai2_Indonesian	membrane	73	0.000362909	CUBN	0.440171	33	[PCDHGA12, PCDHGA10, PCDHGA11, PCDHGA9, PCDHGB7, PCDHGA8, PCDHGA7, PCDHGC5, PCDHGB6, PCDHGA6, PCDHGC4, PCDHGA5, PCDHGC3, PCDHGA4, PCDHGB3, PCDHGB2, PCDHGA3, PCDHGA2, PCDHGB5, PCDHGA1, PCDHGB4, PCDHGB1,DIAPH1],[NUPL2,GPNMB],[HRCT1,OR2S2],[OR1L1,OR1L3,OR1L4,OR1L6],[OR56B4,OR52B2]	[140710251,140998622],[23221445,23314728],[35906188,35958151],[125423844,125513060],[6129008,6191556]
SouthernChinese&Thai2_Indonesian	glycoprotein	56	0.000444088	CUBN	0.440171	28	[PCDHGA12, PCDHGA10, PCDHGA11, PCDHGA9, PCDHGB7, PCDHGA8, PCDHGA7, PCDHGC5, PCDHGB6, PCDHGA6, PCDHGC4, PCDHGA5, PCDHGC3, PCDHGA4, PCDHGB3, PCDHGB2, PCDHGA3, PCDHGA2, PCDHGB5, PCDHGA1, PCDHGB4, PCDHGB1],[NUPL2,GPNMB],[OR1L1,OR1L3,OR1L4,OR1L6]	[140710251,140892546],[23221445,23314728],[125423844,125513060]
SouthernChinese&Thai2_Indonesian	polymorphism	106	0.0183743	MTTP	0.461419	34	[GBP4,GBP5],[PCDHGA12, PCDHGA10, PCDHGA11, PCDHGA9, PCDHGB7, PCDHGA8, PCDHGA7, PCDHGC5, PCDHGB6, PCDHGA6, PCDHGC4, PCDHGA5, PCDHGC3, PCDHGA4, PCDHGB3, PCDHGB2, PCDHGA3, PCDHGA2, PCDHGB5, PCDHGA1, PCDHGB4, PCDHGB1],[NUPL2,GPNMB],[OR1L1,OR1L3,OR1L4,OR1L6],[OR56B4,OR52B2],[COG3,FAM194B]	[140710251,140892546],[23221445,23314728],[125423844,125513060],[6129008,6191556],[46039070,46189874]
SouthernChinese&Thai2_Indonesian	transmembrane	56	0.0175159	LRRC8B	0.331496	32	[PCDHGA12, PCDHGA10, PCDHGA11, PCDHGA9, PCDHGB7, PCDHGA8, PCDHGA7, PCDHGC5, PCDHGB6, PCDHGA6, PCDHGC4, PCDHGA5, PCDHGC3, PCDHGA4, PCDHGB3, PCDHGB2, PCDHGA3, PCDHGA2, PCDHGB5, PCDHGA1, PCDHGB4, PCDHGB1],[NUPL2,GPNMB],[HRCT1,OR2S2],[OR1L1,OR1L3,OR1L4,OR1L6],[OR56B4,OR52B2]	[140710251,140892546],[23221445,23314728],[35906188,35958151],[125423844,125513060],[6129008,6191556]
SouthernChinese&Thai2_Indonesian	alternative splicing	76	0.0173836	RALGPS2	0.379936	29	[PCDHGA12, PCDHGA10, PCDHGA11, PCDHGA9, PCDHGB7, PCDHGA8, PCDHGA7, PCDHGC5, PCDHGB6, PCDHGA6, PCDHGC4, PCDHGA5, PCDHGC3, PCDHGA4, PCDHGB3, PCDHGB2, PCDHGA3, PCDHGA2, PCDHGB5, PCDHGA1, PCDHGB4, PCDHGB1,DIAPH1],[NUPL2,GPNMB],[ACCN2,SMARCD1],[COG3,FAM194B]	[140710251,140998622],[23221445,23314728],[35906188,35958151],[46039070,46189874]
SouthernChinese&Thai2_MalaysianNegrito	alternative splicing	80	0.00408417	PPP1CC	0.491601	2	ACCN2,SMARCD1	[50451486,50494493]
SouthernChinese&Thai2_SoutheastAsian	phosphoprotein	80	0.0130553	DAPP1	0.23292	/	/	/
Han_Indonesian	calcium	32	1.31655e-11	CUBN	0.440171	22	PCDHGA12, PCDHGA10, PCDHGA11, PCDHGA9, PCDHGB7, PCDHGA8, PCDHGA7, PCDHGC5, PCDHGB6, PCDHGA6, PCDHGC4, PCDHGA5, PCDHGC3, PCDHGA4, PCDHGB3, PCDHGB2, PCDHGA3, PCDHGA2, PCDHGB5, PCDHGA1, PCDHGB4, PCDHGB1	[140710251,140892546]
Han_Indonesian	cell adhesion	24	1.53357e-11	CTNNA3	0.365008	22	PCDHGA12, PCDHGA10, PCDHGA11, PCDHGA9, PCDHGB7, PCDHGA8, PCDHGA7, PCDHGC5, PCDHGB6, PCDHGA6, PCDHGC4, PCDHGA5, PCDHGC3, PCDHGA4, PCDHGB3, PCDHGB2, PCDHGA3, PCDHGA2, PCDHGB5, PCDHGA1, PCDHGB4, PCDHGB1	[140710251,140892546]
Han_Indonesian	glycoprotein	70	3.23605e-09	CUBN	0.440171	24	[PCDHGA12, PCDHGA10, PCDHGA11, PCDHGA9, PCDHGB7, PCDHGA8, PCDHGA7, PCDHGC5, PCDHGB6, PCDHGA6, PCDHGC4, PCDHGA5, PCDHGC3, PCDHGA4, PCDHGB3, PCDHGB2, PCDHGA3, PCDHGA2, PCDHGB5, PCDHGA1, PCDHGB4, PCDHGB1],[NUPL2,GPNMB]	[140710251,140892546],[23221445,23314728]
Han_Indonesian	membrane	85	3.42406e-08	CUBN	0.440171	29	[FMO2,FMO1],[DAPP1,DNAJB14],[PCDHGA12, PCDHGA10, PCDHGA11, PCDHGA9, PCDHGB7, PCDHGA8, PCDHGA7, PCDHGC5, PCDHGB6, PCDHGA6, PCDHGC4, PCDHGA5, PCDHGC3, PCDHGA4, PCDHGB3, PCDHGB2, PCDHGA3, PCDHGA2, PCDHGB5, PCDHGA1, PCDHGB4, PCDHGB1,DIAPH1],[NUPL2,GPNMB]	[171154387,171255111],[100737980,100867879],[140710251,140998622],[23221445,23314728]
Han_Indonesian	signal	54	7.00415e-07	CUBN	0.440171	22	PCDHGA12, PCDHGA10, PCDHGA11, PCDHGA9, PCDHGB7, PCDHGA8, PCDHGA7, PCDHGC5, PCDHGB6, PCDHGA6, PCDHGC4, PCDHGA5, PCDHGC3, PCDHGA4, PCDHGB3, PCDHGB2, PCDHGA3, PCDHGA2, PCDHGB5, PCDHGA1, PCDHGB4, PCDHGB1	[140710251,140892546]
Han_Indonesian	transmembrane	69	2.50969e-06	LRRC8B	0.378801	24	[FMO2,FMO1],[PCDHGA12, PCDHGA10, PCDHGA11, PCDHGA9, PCDHGB7, PCDHGA8, PCDHGA7, PCDHGC5, PCDHGB6, PCDHGA6, PCDHGC4, PCDHGA5, PCDHGC3, PCDHGA4, PCDHGB3, PCDHGB2, PCDHGA3, PCDHGA2, PCDHGB5, PCDHGA1, PCDHGB4, PCDHGB1]	[171154387,171255111],[140710251,140892546]
Han_Indonesian	cell membrane	39	2.6699e-05	RALGPS2	0.398344	23	PCDHGA12, PCDHGA10, PCDHGA11, PCDHGA9, PCDHGB7, PCDHGA8, PCDHGA7, PCDHGC5, PCDHGB6, PCDHGA6, PCDHGC4, PCDHGA5, PCDHGC3, PCDHGA4, PCDHGB3, PCDHGB2, PCDHGA3, PCDHGA2, PCDHGB5, PCDHGA1, PCDHGB4, PCDHGB1,DIAPH1	[140710251,140998622]
Han_Indonesian	alternative splicing	87	3.08087e-05	RALGPS2	0.398344	27	[DAPP1,DNAJB14],[PCDHGA12, PCDHGA10, PCDHGA11, PCDHGA9, PCDHGB7, PCDHGA8, PCDHGA7, PCDHGC5, PCDHGB6, PCDHGA6, PCDHGC4, PCDHGA5, PCDHGC3, PCDHGA4, PCDHGB3, PCDHGB2, PCDHGA3, PCDHGA2, PCDHGB5, PCDHGA1, PCDHGB4, PCDHGB1,DIAPH1],[NUPL2,GPNMB]	[100737980,100867879],[140710251,140998622],[23221445,23314728]
Han_Indonesian	polymorphism	108	0.0195183	CUBN	0.440171	26	[FMO2,FMO1],[PCDHGA12, PCDHGA10, PCDHGA11, PCDHGA9, PCDHGB7, PCDHGA8, PCDHGA7, PCDHGC5, PCDHGB6, PCDHGA6, PCDHGC4, PCDHGA5, PCDHGC3, PCDHGA4, PCDHGB3, PCDHGB2, PCDHGA3, PCDHGA2, PCDHGB5, PCDHGA1, PCDHGB4, PCDHGB1],[NUPL2,GPNMB]	[171154387,171255111],[140710251,140892546],[23221445,23314728]
Han_MalaysianNegrito	alternative splicing	82	0.00194252	POU2F1	0.494898	/	/	/
Han_SoutheastAsian	membrane	67	0.0478669	DAPP1	0.35878	11	[FMO2,FMO1],[DAPP1,DNAJB14],[OR2H1,MAS1L],[GALNT8,KCNA6],[GEFT,SLC26A10,B4GALNT1]	[171154387,171255111],[100737980,100867879],[29426229,29455679],[4829751,4960277],[58003962,58026985]
Han_SoutheastAsian	alternative splicing	76	0.0485133	DAPP1	0.35878	5	[DAPP1,DNAJB14],[DTX3,GEFT,0S9]	[100737980,100867879],[57998603,58115338]
Indonesian_Indian	alternative splicing	89	0.00105584	ABCA12	0.590446	4	[ESYT3,CEP70],[CLEC12A,CLEC1B]	[138153414,138313129],[10103914,10151899]
Indonesian_Indian	phosphoprotein	83	0.0092312	ERBB4	0.577887	4	[ATP1A2,ATP1A4],[CLEC12A,CLEC1B]	[160085519,160156766],[10103914,10151899]
Indonesian_Indian	transport	29	0.011125	ABCA12	0.590446	2	[ATP1A2,ATP1A4]	[160085519,160156766]
Indonesian_MalaysianNegrito	keratinization	7	0.00010758	SPRR3	0.480108	7	SPRR2D, SPRR1A, SPRR1B, SPRR2A, SPRR2B, SPRR3, SPRR4	[152943127,153044084]
Indonesian_SoutheastAsian	glycoprotein	54	0.0198928	OR2S2	0.322543	8	[KCNA2,KCNA3],[OR1L1,OR1L3,OR1L4,OR1L6,OR5C1,OR1K1]	[111136202,111214309],[125423844,125563351]
Indonesian_SoutheastAsian	membrane	69	0.0277681	OR2S2	0.322543	12	[KCNA2,KCNA3],[HRCT1,OR2S2],[OR1L1,OR1L3,OR1L4,OR1L6,OR5C1,OR1K1],[SLC25A30,COG3]	[111136202,111214309],[35906188,35958151],[125423844,125563351],[45967455,46110759]
Indonesian_SoutheastAsian	lipoprotein	15	0.0266183	TSPAN12	0.270287	2	[KCNA2,KCNA3]	[111136202,111214309]
Japanese&Korean_Indonesian	cell adhesion	27	2.06449e-16	CTNNA3	0.408647	22	PCDHGA12, PCDHGA10, PCDHGA11, PCDHGA9, PCDHGB7, PCDHGA8, PCDHGA7, PCDHGC5, PCDHGB6, PCDHGA6, PCDHGC4, PCDHGA5, PCDHGC3, PCDHGA4, PCDHGB3, PCDHGB2, PCDHGA3, PCDHGA2, PCDHGB5, PCDHGA1, PCDHGB4, PCDHGB1	[140710251,140892546]
Japanese&Korean_Indonesian	calcium	31	1.69864e-13	PCDHGA9	0.350929	22	PCDHGA12, PCDHGA10, PCDHGA11, PCDHGA9, PCDHGB7, PCDHGA8, PCDHGA7, PCDHGC5, PCDHGB6, PCDHGA6, PCDHGC4, PCDHGA5, PCDHGC3, PCDHGA4, PCDHGB3, PCDHGB2, PCDHGA3, PCDHGA2, PCDHGB5, PCDHGA1, PCDHGB4, PCDHGB1	[140710251,140892546]
Japanese&Korean_Indonesian	cell membrane	36	9.29968e-06	SGCZ	0.430598	23	PCDHGA12, PCDHGA10, PCDHGA11, PCDHGA9, PCDHGB7, PCDHGA8, PCDHGA7, PCDHGC5, PCDHGB6, PCDHGA6, PCDHGC4, PCDHGA5, PCDHGC3, PCDHGA4, PCDHGB3, PCDHGB2, PCDHGA3, PCDHGA2, PCDHGB5, PCDHGA1, PCDHGB4, PCDHGB1,DIAPH1	[140710251,140998622]
Japanese&Korean_Indonesian	alternative splicing	71	0.00121366	HPS3	0.442562	29	[HPS3,CP],[DAPP1,DNAJB14],[PCDHGA12, PCDHGA10, PCDHGA11, PCDHGA9, PCDHGB7, PCDHGA8, PCDHGA7, PCDHGC5, PCDHGB6, PCDHGA6, PCDHGC4, PCDHGA5, PCDHGC3, PCDHGA4, PCDHGB3, PCDHGB2, PCDHGA3, PCDHGA2, PCDHGB5, PCDHGA1, PCDHGB4, PCDHGB1,DIAPH1],[ACCN2,SMARCD1]	[148847370,148939832],[100737980,100867879],[140710251,140998622],[50451486,50494493]
Japanese&Korean_Indonesian	glycoprotein	47	0.00346165	CP	0.442562	22	PCDHGA12, PCDHGA10, PCDHGA11, PCDHGA9, PCDHGB7, PCDHGA8, PCDHGA7, PCDHGC5, PCDHGB6, PCDHGA6, PCDHGC4, PCDHGA5, PCDHGC3, PCDHGA4, PCDHGB3, PCDHGB2, PCDHGA3, PCDHGA2, PCDHGB5, PCDHGA1, PCDHGB4, PCDHGB1	[140710251,140892546]
Japanese&Korean_Indonesian	signal	38	0.00513017	MTTP	0.508501	22	PCDHGA12, PCDHGA10, PCDHGA11, PCDHGA9, PCDHGB7, PCDHGA8, PCDHGA7, PCDHGC5, PCDHGB6, PCDHGA6, PCDHGC4, PCDHGA5, PCDHGC3, PCDHGA4, PCDHGB3, PCDHGB2, PCDHGA3, PCDHGA2, PCDHGB5, PCDHGA1, PCDHGB4, PCDHGB1	[140710251,140892546]
Japanese&Korean_Indonesian	membrane	60	0.00495611	SGCZ	0.430598	25	[DAPP1,DNAJB14],[PCDHGA12, PCDHGA10, PCDHGA11, PCDHGA9, PCDHGB7, PCDHGA8, PCDHGA7, PCDHGC5, PCDHGB6, PCDHGA6, PCDHGC4, PCDHGA5, PCDHGC3, PCDHGA4, PCDHGB3, PCDHGB2, PCDHGA3, PCDHGA2, PCDHGB5, PCDHGA1, PCDHGB4, PCDHGB1,DIAPH1]	[100737980,100867879],[140710251,140998622]
Japanese&Korean_Indonesian	transmembrane	49	0.0162622	SGCZ	0.430598	22	PCDHGA12, PCDHGA10, PCDHGA11, PCDHGA9, PCDHGB7, PCDHGA8, PCDHGA7, PCDHGC5, PCDHGB6, PCDHGA6, PCDHGC4, PCDHGA5, PCDHGC3, PCDHGA4, PCDHGB3, PCDHGB2, PCDHGA3, PCDHGA2, PCDHGB5, PCDHGA1, PCDHGB4, PCDHGB1	[140710251,140892546]
Japanese&Korean_SoutheastAsian	alternative splicing	79	0.0252474	DNAJB14	0.406285	14	[HPS3,CP],[DAPP1,DNAJB14],[SYNJ2,SERAC1],[DTX3,GEFT,SLC26A10,OS9],[SNAP23,HAUS2],[ITGA2B,GPATCH8]	[148847370,148939832],[100737980,100867879],[158402918,158589312],[57998603,58115338],[42787834,42862188],[42449549,42580802]
PhilippineNegrito_Indian	alternative splicing	85	0.013841	PIK3R3	0.806419	2	[CLEC12A,CLEC1B]	[10103914,10151899]
PhilippineNegrito_Indian	phosphoprotein	83	0.00750727	PIK3R3	0.806419	2	[CLEC12A,CLEC1B]	[10103914,10151899]
PhilippineNegrito_MalaysianNegrito	alternative splicing	84	0.0349385	PIK3R3	0.943449	2	[ERAP2,LNPEP]	[96211643,96365115]
PhilippineNegrito_SoutheastAsian	phosphoprotein	72	0.0345872	PIK3R3	0.832435	4	[C2orf18,CENPA],[FRAT1,RRP12]	[26987141,27023932],[99079021,99161127]
SoutheastAsian_Indian	alternative splicing	81	0.0148498	ABCA12	0.586172	/	/	/
SoutheastAsian_MalaysianNegrito	alternative splicing	85	0.000105174	CSGALNACT2	0.461696	4	[CAST,ERAP1],[ERAP2,LNPEP]	[95997776,96149837],[96211643,96365115]
SoutheastAsian_MalaysianNegrito	heparan sulfate	4	0.0199348	SPOCK1	0.387831	/	/	/
SoutheastAsian_MalaysianNegrito	Signal-anchor	12	0.018443	CSGALNACT2	0.461696	4	[CAST,ERAP1],[ERAP2,LNPEP]	[95997776,96149837],[96211643,96365115]
