# Supplementary material for: Genome-Wide Landscapes of Human Local Adaptation in Asia
Source: PLoS One. 2013 Jan 22;8(1):e54224. doi: 10.1371/journal.pone.0054224 (PMC3551950; doi:10.1371/journal.pone.0054224)
Supplement: Table S6 — Candidate genes underlying local adaptation identified by FST approach. (XLS) [file pone.0054224.s008.xls]

## Sheet: Sheet1
Table S6 Candidate genes underlying local adaptation identified by Fst approach
Specific Group	Gene	Chromosome	Group Pair Name	No.SNP	Top SNP	Alleles	Max Fst
Indian	BC038532	4	Han_Indian	1	rs1230209	T/G	0.63474
			Indonesian_Indian	1	rs1230209	T/G	0.590787
			Japanese&Korean_Indian	1	rs1230209	T/G	0.661411
			SoutheastAsian_Indian	1	rs1230209	T/G	0.709608
	ERBB4	2	SouthernChinese&Thai1_Indian	11	rs10497963	C/T	0.68727
			SouthernChinese&Thai2_Indian	9	rs10497965	A/G	0.586288
			Han_Indian	10	rs10497965	A/G	0.591086
			Indonesian_Indian	11	rs10497965	A/G	0.577887
			MalaysianNegrito_Indian	10	rs10497965	A/G	0.670563
	ABCA12	2	SouthernChinese&Thai1_Indian	2	rs1250233	G/A	0.720991
			SouthernChinese&Thai2_Indian	3	rs1250233	G/A	0.58134
			Han_Indian	4	rs1250233	G/A	0.727644
			Indonesian_Indian	3	rs1250233	G/A	0.590446
			Japanese&Korean_Indian	4	rs1250233	G/A	0.74333
			SoutheastAsian_Indian	4	rs1250233	G/A	0.586172
	BX647987	4	Han_Indian	1	rs1230209	T/G	0.63474
			Indonesian_Indian	1	rs1230209	T/G	0.590787
			Japanese&Korean_Indian	1	rs1230209	T/G	0.661411
			SoutheastAsian_Indian	1	rs1230209	T/G	0.709608
	SLC24A3	20	SouthernChinese&Thai1_Indian	3	rs6136651	G/A	0.71534
			SouthernChinese&Thai2_Indian	5	rs6136651	G/A	0.558154
			Han_Indian	5	rs6136651	G/A	0.661476
			Japanese&Korean_Indian	5	rs6136651	G/A	0.688252
			SoutheastAsian_Indian	5	rs6136651	G/A	0.53788
Japanese&Korean	ZNF618	9	Japanese&Korean_SouthernChinese&Thai1	5	rs998410	G/T	0.290683
			Japanese&Korean_SouthernChinese&Thai2	3	rs998410	G/T	0.221874
			Japanese&Korean_Han	3	rs998410	G/T	0.132424
			Japanese&Korean_SoutheastAsian	4	rs998410	G/T	0.317862
PhilippineNegrito	PRDM16	1	SouthernChinese&Thai1_PhilippineNegrito	1	rs1112213	C/T	0.735051
			SouthernChinese&Thai2_PhilippineNegrito	1	rs1112213	C/T	0.672301
			Han_PhilippineNegrito	2	rs2455122	C/G	0.634078
			Japanese&Korean_PhilippineNegrito	2	rs2455122	C/G	0.634078
			PhilippineNegrito_MalaysianNegrito	1	rs1112213	C/T	0.635734
	Pol	7	SouthernChinese&Thai2_PhilippineNegrito	1	rs1558469	C/T	0.620558
			Han_PhilippineNegrito	1	rs1558469	C/T	0.720748
			Japanese&Korean_PhilippineNegrito	1	rs1558469	C/T	0.671582
			PhilippineNegrito_SoutheastAsian	1	rs1558469	C/T	0.590897
	CAMTA1	1	SouthernChinese&Thai1_PhilippineNegrito	3	rs6664987	C/T	0.625671
			SouthernChinese&Thai2_PhilippineNegrito	2	rs6664987	C/T	0.602817
			Han_PhilippineNegrito	2	rs6664987	C/T	0.600601
			Indonesian_PhilippineNegrito	4	rs6664987	C/T	0.605013
			Japanese&Korean_PhilippineNegrito	5	rs6664987	C/T	0.618744
			PhilippineNegrito_MalaysianNegrito	3	rs6664987	C/T	0.646106
	POLM	7	SouthernChinese&Thai2_PhilippineNegrito	1	rs1558469	C/T	0.620558
			Han_PhilippineNegrito	1	rs1558469	C/T	0.720748
			Indonesian_PhilippineNegrito	1	rs1558469	C/T	0.570109
			Japanese&Korean_PhilippineNegrito	1	rs1558469	C/T	0.671582
			PhilippineNegrito_SoutheastAsian	1	rs1558469	C/T	0.590897
	AK055145	13	SouthernChinese&Thai1_PhilippineNegrito	1	rs561241	T/C	0.793832
			SouthernChinese&Thai2_PhilippineNegrito	1	rs561241	T/C	0.855873
			Han_PhilippineNegrito	1	rs561241	T/C	0.782986
			Indonesian_PhilippineNegrito	1	rs561241	T/C	0.766626
			Japanese&Korean_PhilippineNegrito	1	rs561241	T/C	0.707086
			PhilippineNegrito_MalaysianNegrito	1	rs561241	T/C	0.818462
			PhilippineNegrito_SoutheastAsian	1	rs561241	T/C	0.707118
	FOXQ1	6	SouthernChinese&Thai1_PhilippineNegrito	1	rs951318	A/G	0.976191
			SouthernChinese&Thai2_PhilippineNegrito	1	rs951318	A/G	0.976892
			Han_PhilippineNegrito	1	rs951318	A/G	0.976892
			Indonesian_PhilippineNegrito	2	rs951318	A/G	0.976892
			Japanese&Korean_PhilippineNegrito	1	rs951318	A/G	0.976892
			PhilippineNegrito_Indian	2	rs951318	A/G	0.896602
			PhilippineNegrito_MalaysianNegrito	1	rs951318	A/G	0.97895
			PhilippineNegrito_SoutheastAsian	2	rs951318	A/G	0.919381
	PMVK	1	SouthernChinese&Thai1_PhilippineNegrito	1	rs951781	C/T	0.802113
			SouthernChinese&Thai2_PhilippineNegrito	1	rs951781	C/T	0.763266
			Han_PhilippineNegrito	1	rs951781	C/T	0.719261
			Indonesian_PhilippineNegrito	1	rs951781	C/T	0.686874
			PhilippineNegrito_MalaysianNegrito	1	rs951781	C/T	0.888671
			PhilippineNegrito_SoutheastAsian	1	rs951781	C/T	0.731545
	LRRFIP1	2	SouthernChinese&Thai1_PhilippineNegrito	1	rs878133	G/A	0.758172
			SouthernChinese&Thai2_PhilippineNegrito	1	rs878133	G/A	0.77314
			Han_PhilippineNegrito	1	rs878133	G/A	0.77314
			Indonesian_PhilippineNegrito	1	rs878133	G/A	0.747346
			Japanese&Korean_PhilippineNegrito	1	rs878133	G/A	0.770951
			PhilippineNegrito_MalaysianNegrito	1	rs878133	G/A	0.798198
			PhilippineNegrito_SoutheastAsian	1	rs878133	G/A	0.658377
	PIK3R3	1	SouthernChinese&Thai1_PhilippineNegrito	1	rs10489769	A/G	0.967889
			SouthernChinese&Thai2_PhilippineNegrito	1	rs10489769	A/G	0.945883
			Han_PhilippineNegrito	1	rs10489769	A/G	0.957442
			Indonesian_PhilippineNegrito	1	rs10489769	A/G	0.92528
			Japanese&Korean_PhilippineNegrito	1	rs10489769	A/G	0.967921
			PhilippineNegrito_Indian	1	rs10489769	A/G	0.806419
			PhilippineNegrito_MalaysianNegrito	1	rs10489769	A/G	0.943449
			PhilippineNegrito_SoutheastAsian	1	rs10489769	A/G	0.832435
SoutheastAsian	DNAJB14	4	SouthernChinese&Thai1_SoutheastAsian	1	rs10516451	A/G	0.408639
			SouthernChinese&Thai2_SoutheastAsian	2	rs10516451	A/G	0.207279
			Han_SoutheastAsian	2	rs10516451	A/G	0.308434
			Japanese&Korean_SoutheastAsian	2	rs10516451	A/G	0.406285
	UNQ9427	4	SouthernChinese&Thai1_SoutheastAsian	1	rs10516451	A/G	0.408639
			SouthernChinese&Thai2_SoutheastAsian	2	rs10516451	A/G	0.207279
			Han_SoutheastAsian	2	rs10516451	A/G	0.308434
			Japanese&Korean_SoutheastAsian	2	rs10516451	A/G	0.406285
