# Supplementary material for: Genome-Wide Landscapes of Human Local Adaptation in Asia
Source: PLoS One. 2013 Jan 22;8(1):e54224. doi: 10.1371/journal.pone.0054224 (PMC3551950; doi:10.1371/journal.pone.0054224)
Supplement: Table S7 — Outstanding candidate genes demonstrating strong signs of local adaptation in Asia. (XLS) [file pone.0054224.s009.xls]

## Sheet: Sheet1
Table S7 Outstanding candidate genes demonstrating strong signs of local adaptation in Asia
Gene	Chromosome	Group Pair	No.SNPs	Top SNP	Alleles	Max FST		Max XP-CLR Score
FOXQ1	6	SouthernChinese&Thai1_PhilippineNegrito	1	rs951318	A/G	0.98		265.58
		SouthernChinese&Thai2_PhilippineNegrito	1	rs951318	A/G	0.98		495.81
		Han_PhilippineNegrito	1	rs951318	A/G	0.98		462.58
		Indonesian_PhilippineNegrito	2	rs951318	A/G	0.98		404.38
		Japanese&Korean_PhilippineNegrito	1	rs951318	A/G	0.98		418.12
		PhilippineNegrito_Indian	2	rs951318	A/G	0.9		182.91
		PhilippineNegrito_MalaysianNegrito	1	rs951318	A/G	0.98		241.11
		PhilippineNegrito_SoutheastAsian	2	rs951318	A/G	0.92		154.56
MAST2	1	SouthernChinese&Thai2_PhilippineNegrito	/					195.55
		Han_PhilippineNegrito	/					188.85
		SouthernChinese&Thai1_PhilippineNegrito	/					144.41
		Indonesian_PhilippineNegrito	/					153.25
		Japanese&Korean_PhilippineNegrito	/					145.63
		PhilippineNegrito_MalaysianNegrito	/					100.82
		PhilippineNegrito_SoutheastAsian	/					101.21
CDH4	20	SouthernChinese&Thai2_PhilippineNegrito	/					180.05
		Han_PhilippineNegrito	/					161.77
		SouthernChinese&Thai1_PhilippineNegrito	/					99.52
		Indonesian_PhilippineNegrito	/					150.25
		Japanese&Korean_PhilippineNegrito	/					151.85
PIK3R3	1	SouthernChinese&Thai1_PhilippineNegrito	1	rs10489769	A/G	0.97		144.41
		SouthernChinese&Thai2_PhilippineNegrito	1	rs10489769	A/G	0.95		195.55
		Han_PhilippineNegrito	1	rs10489769	A/G	0.96		188.85
		Indonesian_PhilippineNegrito	1	rs10489769	A/G	0.93		153.25
		Japanese&Korean_PhilippineNegrito	1	rs10489769	A/G	0.97		145.63
		PhilippineNegrito_Indian	1	rs10489769	A/G	0.81		/
		PhilippineNegrito_MalaysianNegrito	1	rs10489769	A/G	0.94		100.82
		PhilippineNegrito_SoutheastAsian	1	rs10489769	A/G	0.83		101.21
MTTP	4	Japanese&Korean_SoutheastAsian	3	rs10516441	G/A	0.45		/
		SouthernChinese&Thai1_Indonesian	3	rs2851292	G/T	0.42		/
		SouthernChinese&Thai1_SoutheastAsian	3	rs2851292	G/T	0.35		/
		SouthernChinese&Thai2_Indonesian	3	rs2851292	G/T	0.46		/
		SouthernChinese&Thai2_SoutheastAsian	3	rs2851292	G/T	0.38		/
		Han_SoutheastAsian	3	rs2851292	G/T	0.34		/
		Japanese&Korean_Indonesian	3	rs10516441	G/A	0.51		/
DAPP1	4	SouthernChinese&Thai1_Indonesian	1	rs10516445	C/G	0.41		/
		SouthernChinese&Thai1_SoutheastAsian	1	rs10516445	C/G	0.46		/
		SouthernChinese&Thai2_SoutheastAsian	1	rs10516445	C/G	0.23		/
		Han_SoutheastAsian	1	rs10516445	C/G	0.36		/
		Japanese&Korean_SoutheastAsian	1	rs10516445	C/G	0.37		/
AMZ1	7	SouthernChinese&Thai1_Indonesian	3	rs798527	T/C	0.58		/
		SouthernChinese&Thai1_MalaysianNegrito	3	rs798525	A/C	0.58		/
		SouthernChinese&Thai1_SoutheastAsian	3	rs798525	A/C	0.29		31.81
		Han_SouthernChinese&Thai1	/					29.38
		SouthernChinese&Thai1_PhilippineNegrito	/					33.03
SCAPER	15	SoutheastAsian_Indian	3	rs734287	G/A	0.4		/
		PhilippineNegrito_Indian	3	rs734287	G/A	0.47		/
		Japanese&Korean_Indian	3	rs734287	G/A	0.42		/
		Han_Indian	3	rs734287	G/A	0.5		131.79
		SouthernChinese&Thai2_Indian	3	rs734287	G/A	0.54		169.91
		SouthernChinese&Thai1_SoutheastAsian	3	rs10519217	C/T	0.2		/
		SouthernChinese&Thai1_Indian	3	rs734287	G/A	0.57		84.12
/ represents that the gene is not in the top-200-gene list of FST test or is not in the top-50-gene list of XP-CLR test.
