# Supplementary material for: Genome-Wide Landscapes of Human Local Adaptation in Asia
Source: PLoS One. 2013 Jan 22;8(1):e54224. doi: 10.1371/journal.pone.0054224 (PMC3551950; doi:10.1371/journal.pone.0054224)
Supplement: Table S8 — Candidate genes overlapping with 14 literature genes. (XLS) [file pone.0054224.s010.xls]

## Sheet: sheet 1
Table S8 Candidate genes overlapping with 14 literature genes
Overlapping Genes	Fst			XP-CLR
	Group Pair		Rank	Group Pair		Rank
EEF2K	—			Indian	PhilippineNegrito	In top 50 candidate genes
					Indonesian
					SoutheastAsian	In top 500 candidate genes
IFNG	SouthernChinese&Thai1	Han	In top 200 candidate genes	Northern Asian populations (Han and Japanese&Korean)	Southern Asian populations (Indonesian and SoutheastAsian)	In top 500 candidate genes
		SouthernChinese&Thai2
DUSP4	Indonesian	SoutheastAsian		—
LEPR	Northern Asian populations (Han and SouthernChinese&Thai1)	Southern Asian populations (Indonesian and MalaysianNegrito)		—
— represents that the gene is not in the top-200-gene list of FST test or is not in the top-500-gene list of XP-CLR test
In top 200 candidate genes
